# Supplementary material for: How to Reduce the Transmission Risk of COVID-19 More Effectively in New York City: An Age-Structured Model Study
Source: Front Med (Lausanne). 2021 Aug 13;8:641205. doi: 10.3389/fmed.2021.641205 (PMC8414980; doi:10.3389/fmed.2021.641205)
Supplement: Supplementary file 1 [file TABLE_1.XLSX]

## Sheet: Sheet1
Date	Cumulative number of confirmed cases					Cumulative number of deaths					Cumulative number of hospitalizations
	0-17	18-44	45-64	65-74	75-100	0-17	18-44	45-64	65-74	75-100	0-17	18-44	45-64	65-74	75-100
2020-03-24	384	7094	5194	1689	1227	0	5	43	44	100	28	629	1061	550	615
2020-03-25	446	8880	6786	2226	1633	0	15	57	70	138	35	837	1470	736	844
2020-03-26	495	10145	7869	2627	1935	0	16	77	91	181	46	950	1749	946	1029
2020-03-27	543	11617	9158	3034	2286	0	20	104	110	216	47	971	1886	1032	1103
2020-03-28	591	13213	10596	3571	2724	0	32	161	158	321	58	1224	2350	1267	1388
2020-03-29	619	14233	11577	3954	3020	1	39	185	183	368	67	1459	2765	1499	1620
2020-03-30	714	16028	13344	4496	3410	1	54	216	215	428	72	1448	2887	1612	1722
2020-03-31	757	17347	14689	5015	3866	1	67	259	255	514	74	1532	3195	1826	1922
2020-04-01	816	18767	16104	5584	4328	1	78	333	334	628	83	1711	3658	2114	2209
2020-04-02	881	20313	17497	6095	4811	1	90	382	376	713	88	1817	3962	2300	2423
2020-04-03	988	22434	19971	7064	5709	1	110	442	461	853	92	1962	4368	2572	2745
2020-04-04	1077	23952	21644	7716	6337	2	132	535	557	1028	96	2070	4729	2803	3018
2020-04-05	1135	25383	23135	8260	6905	2	140	587	612	1131	101	2214	5295	3172	3423
2020-04-06	1204	26716	24627	8749	7345	2	148	652	686	1250	109	2324	5714	3435	3751
2020-04-07	1374	28830	26755	9472	8007	2	201	853	879	1609	150	3206	7247	4171	4403
2020-04-08	1523	30877	28700	10219	8713	3	219	1020	1064	1952	159	3338	7708	4473	4796
2020-04-09	1726	33906	31472	10990	9424	3	241	1143	1187	2204	160	3461	8080	4746	5124
2020-04-10	1867	36475	33914	11736	10203	3	265	1283	1335	2543	183	4130	9567	5729	6311
2020-04-11	1928	37835	35575	12364	10793	3	270	1357	1415	2697	190	4274	10118	6093	6782
2020-04-12	2025	39704	37851	13128	11477	3	284	1449	1511	2935	190	4304	10182	6147	6853
2020-04-14	2078	40612	38967	13542	11840	3	301	1529	1611	3145	198	4472	10729	6602	7508
2020-04-15	2150	42127	40559	14025	12331	3	309	1581	1683	3263	199	4493	10799	6659	7589
2020-04-16	2395	45648	44460	15490	13892	3	353	1788	1962	3783	209	4843	11795	7434	8560
2020-04-17	2478	46985	46115	16019	14501	3	373	1915	2086	4070	213	4864	11870	7485	8645
2020-04-18	2588	48156	47407	16439	14922	3	380	1988	2179	4260	223	4980	12343	7853	9201
2020-04-19	2652	49066	48444	16776	15251	3	395	2048	2253	4401	227	4992	12378	7879	9251
2020-04-20	2707	49887	49383	17072	15547	3	414	2153	2378	4611	232	5105	12675	8127	9605
2020-04-21	2839	51217	50694	17474	15932	3	426	2243	2469	4801	232	5115	12724	8164	9683
2020-04-22	2961	52380	51998	17846	16282	4	434	2331	2546	4973	234	5179	12960	8337	10010
2020-04-23	3116	53941	53696	18372	16727	5	453	2418	2672	5196	239	5369	13367	8629	10388
2020-04-24	3276	55541	55390	18891	17182	5	458	2458	2727	5310	262	5604	13874	9003	10825
2020-04-25	3361	56474	56428	19198	17443	5	472	2563	2843	5575	262	5612	13889	9022	10848
2020-04-26	3488	57462	57556	19545	17735	5	479	2620	2884	5718	270	5647	14016	9122	10993
2020-04-27	3555	58042	58143	19749	17909	5	482	2649	2910	5772	273	5695	14156	9240	11212
2020-04-28	3631	58866	58877	19996	18180	6	497	2742	3027	6013	281	5872	14366	9404	11391
2020-04-29	3711	59684	59715	20273	18506	6	507	2803	3101	6152	282	5917	14447	9480	11520
2020-04-30	3782	60483	60552	20537	18821	6	531	2908	3217	6336	285	5991	14638	9646	11854
2020-05-01	3897	61376	61424	20813	19045	6	534	2937	3260	6417	286	6032	14729	9709	11956
2020-05-02	4023	62109	62137	21024	19221	6	538	2973	3296	6505	287	6054	14787	9759	12018
2020-05-03	4088	62718	62700	21245	19451	6	545	3028	3363	6593	291	6070	14818	9799	12063
2020-05-04	4137	63149	63122	21383	19598	6	549	3078	3403	6687	296	6104	14917	9871	12191
2020-05-05	4188	63726	63670	21590	19779	6	557	3119	3458	6797	303	6145	15007	9936	12281
2020-05-06	4246	64244	64143	21770	19971	6	566	3170	3511	6907	304	6151	15033	9955	12297
2020-05-07	4310	64707	64595	21959	20173	6	575	3219	3581	7006	310	6170	15074	9989	12366
2020-05-08	4397	65195	65082	22120	20337	7	577	3242	3603	7051	312	6258	15166	10067	12449
2020-05-09	4459	65645	65546	22260	20504	8	583	3316	3664	7180	325	6369	15357	10171	12586
2020-05-10	4605	67327	67171	22866	21280	10	587	3348	3708	7273	374	7281	16581	10938	13527
2020-05-11	4645	67562	67364	22937	21399	10	596	3383	3753	7356	381	7338	16644	10976	13595
2020-05-12	4690	67925	67647	23026	21509	10	601	3413	3788	7419	392	7426	16772	11055	13657
2020-05-13	4761	68340	67982	23167	21632	10	609	3438	3816	7475	411	7479	16831	11089	13701
2020-05-14	4824	68835	68520	23370	21887	10	610	3449	3841	7511	414	7496	16854	11091	13720
2020-05-15	4884	69127	68911	23542	22151	10	620	3526	3921	7678	418	7531	16994	11183	13843
2020-05-16	4955	69610	69402	23714	22307	10	625	3556	3963	7731	422	7537	17027	11218	13910
2020-05-17	4990	69862	69612	23789	22396	10	629	3575	3990	7776	426	7544	17054	11244	13943
2020-05-18	5025	70069	69804	23855	22477	10	631	3596	4010	7809	434	7676	17176	11303	14023
2020-05-19	5070	70349	70033	23954	22543	10	636	3621	4027	7856	438	7697	17191	11313	14042
2020-05-20	5102	70538	70177	24029	22602	10	641	3633	4050	7898	443	7715	17217	11329	14064
2020-05-21	5212	70933	70497	24155	22768	10	643	3662	4078	7940	451	7736	17241	11350	14083
2020-05-22	5245	71209	70739	24236	22852	10	645	3680	4091	7977	453	7804	17320	11398	14140
2020-05-23	5290	71503	70995	24334	22944	10	646	3700	4111	8002	458	7815	17331	11411	14161
2020-05-24	5322	71725	71236	24393	23028	10	646	3705	4114	8007	458	7817	17338	11413	14169
2020-05-25	5340	71912	71435	24444	23091	10	651	3720	4131	8053	457	7839	17357	11431	14201
2020-05-26	5370	72173	71691	24521	23181	10	651	3728	4140	8081	470	7863	17377	11443	14224
2020-05-27	5418	72536	72037	24604	23240	10	652	3743	4154	8114	484	7872	17388	11453	14249
2020-05-28	5457	72845	72314	24689	23306	10	653	3761	4173	8140	487	7875	17394	11460	14262
2020-05-29	5497	73188	72615	24778	23388	10	656	3768	4187	8164	509	7951	17475	11513	14343
2020-05-30	5513	73436	72851	24852	23470	10	658	3781	4206	8193	518	8051	17608	11603	14433
2020-05-31	5526	73564	72943	24882	23495	11	658	3784	4217	8212	517	8107	17642	11624	14442
2020-06-01	5535	73689	73046	24902	23527	11	657	3785	4218	8221	517	8136	17668	11644	14476
2020-06-02	5540	74000	73292	24967	23579	11	659	3792	4230	8241	491	8151	17675	11652	14487
2020-06-03	5552	74196	73462	25023	23657	11	663	3803	4248	8267	494	8171	17691	11666	14506
2020-06-04	5578	74349	73646	25084	23739	11	668	3820	4259	8296	494	8216	17744	11695	14547
2020-06-05	5602	74560	73850	25156	23827	11	669	3837	4272	8323	496	8242	17770	11713	14568
2020-06-06	5620	74698	73970	25190	23906	11	671	3839	4280	8344	502	8268	17796	11738	14600
2020-06-07	5637	74851	74130	25234	23963	11	674	3842	4285	8356	502	8271	17798	11739	14609
